# Supplementary material for: Allelic variation in rice Fertilization Independent Endosperm 1 contributes to grain width under high night temperature stress
Source: New Phytol. 2020 Sep 23;229(1):335–50. doi: 10.1111/nph.16897 (PMC7756756; doi:10.1111/nph.16897)
Supplement: Supplementary file 2 — Table S1 Rice accessions used in this study. Table S2 List of primers used in the study. Table S3 Upper and lower 10th percentiles of accessions with respect to grain length and width based on ratio of HNT to control. Table S4 Significant SNPs associated with rice mature grain length and width under control and HNT. Table S5 Narrow‐sense heritability (h 2) of the top significant SNP with and without accounting for linkage disequilibrium for grain length and width under control and HNT conditions. Table S6 Gene expression values of the genes close to the other lead SNP on chromosome 8 (SNP8.24070386) based on different public datasets. Color shading is just to represent three different datasets used to evaluate the gene expression analysis. Table S7 Cumulative phenotypic variation of all the significant SNPs and the variation contribution of the top significant SNP associated with grain length and width in control and HNT conditions. Table S8 Four major (denoted by ‘M’) and minor (denoted by ‘m’) allele accessions corresponding to Fie1 SNP (chr8.2098482) were re‐evaluated for mature grain length, width and single‐grain weight (SGW) under control and HNT conditions. Table S9 Morphometric analysis of outer epidermal surface of mature seeds from wild‐type (WT), overexpression (fie1OE10 and fie1OE11) and knockout mutants (fie1CR2 and fie1CR3) under control conditions. Table S10 Yield‐related parameters in WT and Fie1 overexpression (OE) and knockout (CR) mutants under control, HNT, and high day‐night temperature (HDNT) treatments at the whole‐plant level. Please note: Wiley Blackwell are not responsible for the content or functionality of any Supporting Information supplied by the authors. Any queries (other than missing material) should be directed to the New Phytologist Central Office. [file NPH-229-335-s002.xlsx]

## Sheet: Article information
New Phytologist Supporting Information
Article title: Allelic variation in rice Fertilization Independent Endosperm 1 contributes to grain width under high night temperature stress
Authors: Balpreet K Dhatt, Puneet Paul, Jaspreet Sandhu, Waseem Hussain, Larissa Irvin, Feiyu Zhu, Maria Arlene Adviento-Borbe, Argelia Lorence, Paul Staswick, Hongfeng Yu, Gota Morota and Harkamal Walia
Article acceptance date: 9 August 2020

## Sheet: Table S1
Table S1: Rice accessions used in this study. TEJ: temporal japonica, TRJ: tropical japonica, IND: indica
NSFTV ID	GSOR ID	Accession Name	Country of origin	Sub population
1	301001	Agostano	Italy	TEJ
3	301003	Ai-Chiao-Hong	China	IND
4	301004	NSF-TV 4	India	AUS
5	301005	NSF-TV 5	India	AROMATIC
6	301006	ARC 7229	India	AUS
9	301009	Baber	India	TEJ
13	301012	NSF-TV 13	Pakistan	AUS
14	301013	Basmati 217	India	TRJ
16	301014	Bico Branco	Brazil	AROMATIC
17	301015	Binulawan	Philippines	IND
18	301016	BJ 1	India	AUS
19	301017	Black Gora	India	AUS
21	301019	Byakkoku Y 5006 Seln	Australia	IND
22	301020	Caawa/Fortuna 6-103-15	Taiwan	TRJ
23	301021	Canella De Ferro	Brazil	TRJ
24	301022	Carolina Gold	United States	TRJ
25	301023	Carolina Gold	United States	TRJ
27	301025	NSF-TV 27	Pakistan	TRJ
29	301027	Chau	Vietnam	IND
30	301028	Chiem Chanh	Vietnam	IND
33	301031	Chuan 4	Taiwan	AUS
37	301035	Cuba 65	Cuba	TRJ
39	301037	NSF-TV 39	Bangladesh	ADMIX
40	301038	Dam	Thailand	ADMIX
44	301041	Dhala Shaitta	Bangladesh	AUS
45	301042	Dom-sufid	Iran	AROMATIC
46	301043	Dourado Agulha	Brazil	TRJ
49	301045	DV85	Bangladesh	AUS
50	301046	DZ78	Bangladesh	AUS
53	301049	Firooz	Iran	AROMATIC
54	301050	Fortuna	United States	TRJ
55	301051	Gerdeh	Iran	ADMIX
56	301052	Geumobyeo	South Korea	TEJ
57	301053	NSF-TV 57	Iran	IND
58	301054	Ghati Kamma Nangarhar	Afghanistan	AUS
59	301055	Gogo Lempuk	Indonesia	TRJ
60	301056	Gotak Gatik	Indonesia	ADMIX
61	301057	Guan-Yin-Tsan	China	IND
65	301058	Honduras	Honduras	TRJ
68	301061	I-Geo-Tze	Taiwan	ADMIX
69	301062	IAC 25	Brazil	TRJ
70	301063	Iguape Cateto	Haiti	TRJ
71	301064	IR 36	Philippines	IND
72	301065	IR 8	Philippines	IND
73	301066	IRAT 177	French Guiana	TRJ
74	301067	IRGA 409	Brazil	IND
76	301069	Jaya	India	IND
77	301070	JC149	India	IND
78	301071	Jhona 349	India	AUS
81	301074	Kalamkati	India	AUS
83	301075	Kamenoo	Japan	TEJ
84	301076	Kaniranga	Indonesia	TRJ
85	301077	Kasalath	India	AUS
87	301079	Keriting Tingii	Indonesia	ADMIX
88	301080	Khao Gaew	Thailand	AUS
89	301081	NSF-TV 89	Thailand	TRJ
90	301082	Kiang-Chou-Chiu	Taiwan	IND
92	301084	Kinastano	Philippines	TRJ
93	301085	Kitrana 508	Madagascar	AROMATIC
96	301088	KU115	Thailand	ADMIX
97	301089	Kun-Min-Tsieh-Hunan	China	IND
98	301090	L-202	United States_CA	TRJ
99	301091	LAC 23	Liberia	TRJ
100	301092	Lacrosse	United States	ADMIX
101	301093	Lemont	United States	TRJ
102	301094	Leung Pratew	Thailand	IND
103	301095	Luk Takhar	Afghanistan	TEJ
104	301096	Mansaku	Japan	TEJ
105	301097	Mehr	Iran	AUS
106	301098	Ming Hui	China	IND
107	301099	NSF-TV 107	Bangladesh	TRJ
108	301100	Moroberekan	Guinea	TRJ
110	301102	Mudgo	India	IND
112	301104	N12	India	AROMATIC
113	301105	Norin 20	Japan	TEJ
114	301106	Nova	United States	ADMIX
115	301107	NPE 835	Pakistan	TEJ
116	301108	NSF-TV 116	Pakistan	TRJ
117	301109	O-Luen-Cheung	Taiwan	IND
119	301111	Oryzica Llanos 5	Colombia	IND
120	301112	OS6	Nigeria	TRJ
121	301113	Ostiglia	Argentina	TEJ
122	301114	Padi Kasalle	Indonesia	TRJ
123	301115	Pagaiyahan	Taiwan	IND
125	301116	Pao-Tou-Hung	China	IND
128	301119	Pato De Gallinazo	Australia	ADMIX
129	301120	Peh-Kuh	Taiwan	IND
130	301121	Peh-Kuh-Tsao-Tu	Taiwan	IND
131	301122	Phudugey	Bhutan	AUS
132	301123	Rathuwee	Sri Lanka	IND
134	301125	Romeo	Italy	TEJ
135	301126	RT 1031-69	Zaire	TRJ
139	301130	S4542A3-49B-2B12	United States	TRJ
140	301131	Saturn	United States	ADMIX
147	301138	Sinampaga Selection	Philippines	TRJ
149	301140	Sinaguing	Philippines	TRJ
152	301143	T 1	India	AUS
153	301144	T26	India	AUS
154	301145	Ta Hung Ku	China	TEJ
155	301146	Ta Mao Tsao	China	TEJ
156	301147	Taichung Native 1	Taiwan	IND
156	301147	Taichung Native 1	Taiwan	IND
157	301148	Tainan Iku 487	Taiwan	TEJ
160	301151	NSF-TV 160	Iran	AROMATIC
162	301153	TKM6	India	IND
163	301154	Taducan	Philippines	IND
164	301155	Tondok	Indonesia	TRJ
165	301156	Trembese	Indonesia	TRJ
166	301157	Tsipala 421	Madagascar	ADMIX
168	301159	Vary Vato 462	Madagascar	ADMIX
171	301162	ZHE 733	China	IND
174	301165	Azucena	Philippines	TRJ
176	301167	583	Ecuador	TRJ
179	301170	Bellardone	France	TEJ
180	301171	Benllok	Peru	TEJ
183	301174	Boa Vista	El Salvador	TRJ
184	301175	Bombon	Spain	TEJ
186	301177	Bul Zo	South Korea	TEJ
191	301182	Dom Zard	Iran	AROMATIC
192	301183	Erythroceros Hokkaido	Poland	TEJ
193	301184	Fossa Av	Burkina Faso	TRJ
198	301189	Leah	Bulgaria	TRJ
200	301191	P 737	Pakistan	AUS
201	301192	Pate Blanc Mn 1	Cote D'Ivoire	TRJ
202	301193	Pratao	Brazil	TRJ
204	301195	Razza 77	Italy	TEJ
205	301196	Rinaldo Bersani	Italy	ADMIX
206	301197	Rojofotsy 738	Madagascar	ADMIX
207	301198	Sigadis	Indonesia	IND
209	301200	Tchibanga	Gabon	IND
211	301202	Tokyo Shino Mochi	Japan	ADMIX
213	301204	WC 3397	Jamaica	TRJ
214	301205	WC 4419	Honduras	TRJ
215	301206	WC 4443	Bolivia	TRJ
217	301208	YRL-1	Australia	ADMIX
218	301209	PI 298967-1	Australia	ADMIX
219	301210	Nucleoryza	Austria	TEJ
221	301212	Sadri Belyi	Azerbaijan	AROMATIC
222	301213	Paraiba Chines Nova	Brazil	IND
223	301214	Priano Guaira	Brazil	TRJ
224	301215	Karabaschak	Bulgaria	TEJ
225	301216	Biser 1	Bulgaria	TEJ
227	301218	Riz Local	Burkina Faso	ADMIX
229	301220	Niquen	Chile	TRJ
231	301221	Hunan Early Dwarf No. 3	China	IND
232	301222	Shangyu 394	China	TEJ
233	301223	Sung Liao 2	China	TEJ
235	301225	Sze Guen Zim	China	IND
241	301231	ECIA76-S89-1	Cuba	IND
243	301233	Tropical Rice	Ecuador	TEJ
247	301237	Desvauxii	Former Soviet Union	TEJ
250	301240	Bulgare	France	TEJ
251	301241	H256-76-1-1-1	Argentina	TRJ
253	301243	Guineandao	Guinea	ADMIX
254	301244	Hon Chim	Hong Kong	IND
255	301245	Pai Hok Glutinous	Hong Kong	IND
256	301246	Romanica	Hungary	TEJ
257	301247	Agusita	Hungary	TEJ
258	301248	Tia Bura	Indonesia	TRJ
259	301249	Sadri Tor Misri	Iran	ADMIX
261	301251	Shim Balte	Iraq	AUS
262	301252	Halwa Gose Red	Iraq	AUS
263	301253	Maratelli	Italy	TEJ
264	301254	Baldo	Italy	ADMIX
265	301255	Vialone	Italy	TEJ
266	301256	Hiderisirazu	Japan	ADMIX
267	301257	Hatsunishiki	Japan	TEJ
269	301259	Sundensis	Kazakhstan	IND
270	301260	Osogovka	Macedonia	ADMIX
271	301261	M. Blatec	Macedonia	ADMIX
272	301262	923	Madagascar	ADMIX
273	301263	Varyla	Madagascar	ADMIX
274	301264	Padi Pagalong	Malaysia	TRJ
275	301265	Sri Malaysia Dua	Malaysia	TEJ
276	301266	Kaukau	Mali	AUS
277	301267	Gambiaka Sebela	Mali	TEJ
278	301268	C1-6-5-3	Mexico	ADMIX
279	301269	Kon Suito	Mongolia	TEJ
280	301270	Saku	Mongolia	ADMIX
281	301271	Patna	Morocco	TEJ
282	301272	Triomphe Du Maroc	Morocco	TEJ
283	301273	Chibica	Mozambique	TEJ
284	301274	IR-44595	Nepal	IND
286	301276	IITA 135	Nigeria	TRJ
288	301278	Italica Carolina	Poland	TEJ
289	301279	Lusitano	Portugal	TEJ
290	301280	Amposta	Puerto Rico	TEJ
292	301282	Stegaru 65	Romania	TEJ
293	301283	TOg 7178	Senegal	ADMIX
294	301284	SL 22-613	Sierra Leone	ADMIX
295	301285	Bombilla	Spain	TEJ
297	301287	Bahia	Spain	TEJ
298	301288	LD 24	Sri Lanka	IND
299	301289	SML 242	Suriname	IND
301	301291	Melanotrix	Tajikistan	TEJ
302	301292	WIR 3039	Tajikistan	TEJ
303	301293	Kihogo	Tanzania	TEJ
304	301294	519	Uruguay	IND
305	301295	Doble Carolina Rinaldo Barsani	Uruguay	ADMIX
306	301296	WIR 3764	Uzbekistan	TEJ
307	301297	Uzbekskij 2	Uzbekistan	TEJ
309	301299	Manzano	Zaire	TRJ
310	301300	R 101	Zaire	TRJ
311	301301	56-122-23	Thailand	TEJ
312	301302	Aswina 330	Bangladesh	AUS
313	301303	BR24	Bangladesh	IND
314	301304	CTG 1516	Bangladesh	AUS
315	301305	Dawebyan	Myanmar	IND
316	301306	DD 62	Bangladesh	AUS
317	301307	DJ 123	Bangladesh	AUS
318	301308	DJ 24	Bangladesh	AUS
320	301310	DM 43	Bangladesh	AUS
322	301312	DM 59	Bangladesh	AUS
323	301313	DNJ 140	Bangladesh	AUS
324	301314	DV 123	Bangladesh	AUS
326	301316	Ghorbhai	Bangladesh	AUS
327	301317	Goria	Bangladesh	AUS
328	301318	Jamir	Bangladesh	AUS
329	301319	Kachilon	Bangladesh	AUS
330	301320	Khao Pahk Maw	Thailand	AUS
331	301321	Khao Tot Long 227	Thailand	AUS
332	301322	KPF-16	Bangladesh	ADMIX
333	301323	Leuang Hawn	Thailand	TEJ
334	301324	Lomello	Thailand	TEJ
335	301325	Okshitmayin	Myanmar	ADMIX
336	301326	Paung Malaung	Myanmar	AUS
337	301327	Sabharaj	Bangladesh	IND
339	301329	Yodanya	Myanmar	IND
340	301330	Berenj	Afghanistan	ADMIX
341	301331	Shirkati	Afghanistan	AUS
342	301332	Cenit	Argentina	TRJ
343	301333	Victoria F.A.	Argentina	ADMIX
345	301335	DZ 193	Bangladesh	AUS
346	301336	Karkati 87	Bangladesh	AUS
347	301337	Creole	Belize	TRJ
348	301338	China 1039	China	IND
349	301339	Chang Ch'Sang Hsu Tao	China	IND
353	301341	ARC 10376	India	AUS
355	301343	ASD 1	India	TEJ
356	301344	JC 117	India	IND
357	301345	9524	India	AUS
358	301346	ARC 10086	India	ADMIX
359	301347	Surjamkuhi	India	AUS
360	301348	PTB 30	India	AUS
364	301351	Rikuto Norin 21	Japan	ADMIX
365	301352	Shirogane	Japan	TEJ
369	301356	Sathi	Pakistan	AUS
370	301357	Coarse	Pakistan	AUS
371	301358	Santhi Sufaid	Pakistan	AUS
372	301359	Sufaid	Pakistan	AUS
373	301360	Lambayeque 1	Peru	AROMATIC
376	301361	Breviaristata	Portugal	ADMIX
377	301362	PR 304	Puerto Rico	TRJ
378	301363	Kalubala Vee	Sri Lanka	AUS
379	301364	Wanica	Suriname	TRJ
380	301365	Tainan-Iku No. 512	Taiwan	TEJ
381	301366	325	Taiwan	TRJ
384	301367	318	TURKEY	TRJ
385	301368	Nira	United States	IND
386	301369	Palmyra	United States	ADMIX
387	301370	M-202	United States-CA	ADMIX
388	301371	Nortai	United States	ADMIX
391	301374	Della	United States	TRJ
394	301377	Lady Wright Seln	United States	TRJ
395	301378	OS 6 (WC 10296)	Zaire	TRJ
396	301379	Cocodrie	United States	TRJ
618	301404	Pecos	United States	ADMIX
619	301405	Rosemont	United States	TRJ
620	301406	Jasmine85	Philippines	IND
623	301407	Shufeng 121-1655	China	IND
629	301410	Panda	United States	ADMIX
633	301414	Jing 185-7	China	IND
634	301415	Rondo (4484-1693)	China	IND

## Sheet: Table S2
Table S2: List of primers used in the study.
Purpose	Gene	Locus Id	Forward Primer	Reverse Primer	Comments
Overexpression	Fie1	LOC_Os08g04290	CACCATGGGCCCCACTAGTAGGAACC	TCAGTGGTGATGGTGATGATGCTTTTGTTTCTTGCTTGGGACTGGG
single knock-out mutants	Fie1	LOC_Os08g04290	GTGTGCCATCCGTGCAGGAAGTGTT	AAACAACACTTCCTGCACGGATGGC
Screening knock-out mutants	Fie1	LOC_Os08g04290	GAAGCCAAACCACCCCGATA	CCTTCCCTCAGTGTGCTTGT
RT-qPCR	UBQ5	LOC_Os01g22490	ACCACTTCGACCGCCACTACT	ACGCCTAAGCCTGCTGGTT	Reference gene
	Fie1	LOC_Os08g04290	AAAAAGATGTGGCACCGAAT	GGTTCACCTTCACCAGCAGT
	AGPS2b	LOC_Os08g25734	AACAATCGAAGCGCGAGAAA	GCCTGTAGTTGGCACCCAGA	Starch related genes
	APL2a	LOC_Os01g44220	GGGACTGAGAGGTTGATGGA	TCTTTCGGGAGGATTGTGTC	Starch related genes
	Wx (GBSSI)	LOC_Os06g04200	AACGTGGCTGCTCCTTGAA	TTGGCAATAAGCCACACACA	Starch related genes
	SSIIa	LOC_Os06g12450	GCTTCCGGTTTGTGTGTTCA	CTTAATACTCCCTCAACTCCACCAT	Starch related genes
	SSIVb	LOC_Os05g45720	GGTTGGTTGCTCGAGAAGAG	GTCCCTGGCAATGTGATCTT	Starch related genes
	bZIP58	LOC_Os07g08420	GAGTACAACGCGATGCTGAA	TTGGGCCAGGACTTAACTTG	Starch related genes
	BG1	LOC_Os03g07920	CTGCTCGACGCGATATACAA	CGCCGTAGCTAGAACACTCC	Grain size related genes
	WTG1	LOC_Os08g42540	TGTGGTTCAGTTCTGCAAGG	GACCAGGACGGTAGAGCAAA	Grain size related genes
	SLG	LOC_Os08g44840	TTCGACCTCCCCTACATCAC	GAGTTGGTCGACGGAGACAT	Grain size related genes
	GSE5	LOC_Os05g09520	ACTGCCCGAACTACATGTCC	CTTGAAGTTGAACGCCTCCT	Grain size related genes
	GL7	LOC_Os07g41200	CTGAAGAGGATGGGGATGAA	AGGTTCCACTGTCCACCTTG	Grain size related genes
DNA methylation assay	Fie1	LOC_Os08g04290	GTGCGGCCAGTGTTTTATTT	CCTTGCTTGCAGAAATGATG	Negative control
	Fie1	LOC_Os08g04290	GGCCCCACTAGTAGGAACC	CAATATGGCGCCTCGTAAG	Positive control
	Fie1	LOC_Os08g04290	GACTAGTGCTACAAATTGGG	ACAAAATGATTCGTCAAGCC	Region encompassing SNP8.2098482

## Sheet: Table S3
Table S3: Upper and lower 10th percentile of accessions with respect to grain length and width based on ratio of high night temperature to control. Accessions common between grain length and width are highlighted with similar color code. (NA: not avalaible)
Trait	Percentile	NSFTV Id	Sub-population
Grain length	Upper 10 percentile	332	admixed-indica
		61	NA
		214	tropical-japonica
		78	aus
		358	tropical-japonica
		206	admixed-indica
		274	tropical-japonica
		128	admixed-japonica
		634	indica
		93	aromatic
		40	admixed-japonica
		286	tropical-japonica
		81	aus
		100	admixed-japonica
		353	aus
		184	temperate-japonica
		302	temperate-japonica
		174	tropical-japonica
		72	indica
	Low 10 percentile	168	NA
		57	indica
		116	tropical-japonica
		253	admixed-japonica
		54	tropical-japonica
		37	tropical-japonica
		135	NA
		113	temperate-japonica
		258	tropical-japonica
		27	tropical-japonica
		343	temperate-japonica
		254	NA
		231	indica
		396	tropical-japonica
		326	aus
		388	admixed-japonica
		219	temperate-japonica
		24	tropical-japonica
		243	temperate-japonica
Grain width	Upper 10 percentile	378	aus
		258	tropical-japonica
		359	aus
		332	admixed-indica
		131	aus
		135	NA
		206	admixed-indica
		358	tropical-japonica
		315	indica
		312	NA
	Low 10 percentile	355	temperate-japonica
		96	tropical-japonica
		49	aus
		254	NA
		388	admixed-japonica
		202	tropical-japonica
		293	admixed-indica
		102	indica
		306	temperate-japonica
		318	aus
		337	indica
		326	aus
		247	temperate-japonica
		113	temperate-japonica
		336	aus
		219	temperate-japonica
		343	temperate-japonica
		24	tropical-japonica

## Sheet: Table S4
Table S4: Significant SNPs associated with grain length and width under control and high night temperatures. SNP associated with Fie1 region is highlighted yellow.
Trait	Treatment	SNP	Chromosome	Position	negative log10(p)	R2	allelic effect
Grain length	control	SNP-3.16732086	3	16733441	13.9571	0.132491	-1.63405
	control	SNP-3.16716276	3	16717631	6.05235	0.058884	1.18739
	control	SNP-3.16712500	3	16713855	5.61577	0.0562486	2.91365
	control	SNP-3.16709700	3	16711055	5.46868	0.0527957	0.40939
	control	SNP-3.16707153	3	16708508	6.71413	0.0659028	-4.859
	control	SNP-3.16667544	3	16668900	6.32721	0.0609552	0.160157
	control	SNP-3.16663571	3	16664927	5.42175	0.0523081	-1.82425
	control	SNP-3.16588298	3	16589654	6.34764	0.0618946	-1.84588
	control	SNP-3.16308941	3	16310295	6.16175	0.0604592	-0.241366
	control	SNP-3.16307331	3	16308685	6.48844	0.0639277	-0.569511
	control	SNP-3.14695522	3	14696836	5.6833	0.0539544	-0.65126
	control	SNP-4.4655556	4	4660118	5.66097	0.0514711	1.6854
	control	SNP-6.1112028	6	1113028	5.99564	0.0624066	-0.106702
	HNT	SNP-3.16732086	3	16733441	12.6913	0.127144	-0.106791
	HNT	SNP-3.16707153	3	16708508	7.70276	0.0806448	-1.55092
	HNT	SNP-3.16716276	3	16717631	6.6457	0.0687559	2.84628
	HNT	SNP-3.16718013	3	16719368	5.94579	0.0632059	3.31106
	HNT	SNP-3.16667544	3	16668900	5.8527	0.0599521	0.360457
	HNT	SNP-3.16752028	3	16753383	5.7515	0.0607777	-3.31637
	HNT	SNP-3.16708587	3	16709942	5.58159	0.0589609	-2.61009
	HNT	SNP-3.16669297	3	16670653	5.52687	0.0602503	-2.59578
	HNT	SNP-3.16710028	3	16711383	5.51041	0.0579366	-0.424754
	HNT	SNP-3.16748601	3	16749956	5.49599	0.0579556	1.7366
	HNT	SNP-3.16704385	3	16705740	5.32079	0.0559434	2.91444
	HNT	SNP-12.25310347	12	25343950	5.63154	0.0618078	-2.04728
	HNT	SNP-12.25311537	12	25345140	5.62209	0.0617106	-2.26465
Grain width	control	SNP-2.2219737	2	2219738	5.56863	0.05078	0.631583
	control	SNP-2.2487459	2	2487462	5.8402	0.0517958	0.885544
	control	SNP-2.8407407	2	8407409	5.42973	0.0397106	-0.130076
	control	SNP-3.10130641	3	10131706	6.07014	0.0471227	1.78668
	control	SNP-5.5355316	5	5355339	5.56532	0.0445017	0.71525
	control	SNP-7.21378416	7	21379410	5.52761	0.0442013	-0.145337
	control	SNP-8.24070386	8	24073101	5.30537	0.0427393	-0.258686
	control	SNP-8.24076232	8	24078947	5.60383	0.0444008	0.240213
	HNT	SNP-2.7587226	2	7587227	5.32209	0.0411913	0.297965
	HNT	SNP-4.11289227	4	11298526	5.3831	0.0475752	-0.94892
	HNT	SNP-5.3114705	5	3114730	5.49822	0.0420167	0.491022
	HNT	SNP-5.5327890	5	5327913	5.66119	0.0527019	-0.199486
	HNT	SNP-5.5329208	5	5329231	5.92992	0.0548852	0.445586
	HNT	SNP-5.5335130	5	5335153	6.18686	0.0576811	1.11301
	HNT	SNP-5.5341362	5	5341385	6.04306	0.055327	0.0604865
	HNT	SNP-5.5342316	5	5342339	5.89518	0.0527324	0.136862
	HNT	SNP-5.5348012	5	5348035	6.87567	0.0639077	0.653485
	HNT	SNP-5.5348044	5	5348067	5.96431	0.0540661	0.842737
	HNT	SNP-5.5348449	5	5348472	5.72173	0.0525263	-0.801042
	HNT	SNP-5.5355316	5	5355339	5.89147	0.0520543	1.63294
	HNT	SNP-5.5355974	5	5355997	5.59662	0.0500031	1.7595
	HNT	SNP-5.5356084	5	5356107	5.42094	0.0502864	1.60245
	HNT	SNP-5.5361221	5	5361244	5.74746	0.0524702	2.0301
	HNT	SNP-5.5366680	5	5366703	6.32688	0.0575675	0.154572
	HNT	SNP-5.5367003	5	5367026	6.48536	0.0591208	-0.947487
	HNT	SNP-5.5371749	5	5371772	5.47481	0.0495631	1.44862
	HNT	SNP-5.5372932	5	5372955	5.8987	0.0535602	1.31037
	HNT	SNP-5.5390625	5	5390648	5.44453	0.0492774	1.70969
	HNT	SNP-5.10112259	5	10112331	5.87848	0.0498198	-1.12689
	HNT	SNP-8.2098482	8	2099480	5.65858	0.0488935	0.114597	Fie1
	HNT	SNP-8.23666465	8	23669180	5.58001	0.048468	-0.143235
	HNT	SNP-8.23694893	8	23697608	5.50653	0.04711	-1.10274
	HNT	SNP-8.24070386	8	24073101	6.56388	0.0574617	-0.0347583
	HNT	SNP-8.24076136	8	24078851	6.38621	0.0548082	2.80477
	HNT	SNP-8.24077894	8	24080609	5.58096	0.0480255	-1.32488
	HNT	SNP-8.24083014	8	24085729	5.4	0.045667	0.164024
	HNT	SNP-8.24287825	8	24290540	5.34361	0.0448843	-0.0577838

## Sheet: Table S5
Table S5: Narrow-sense heritability (h2) of the top significant single nucleotide polymorphism (SNP) with and without accounting for linkage disequilibrium (LD) for grain length and width under control and high night temperature (HNT). NA: not applicable
SNP/gene	Under Control		Under high night temperature
	Correcting for LD	Without Correcting for LD	Correcting for LD	Without Correcting for LD
Seed width: Fie1	NA	NA	0.19	0.31
Seed width: qSW5	0.13	0.14	0.13	0.15
Seed width: SNP-8.24070386	0.12	0.17	0.12	0.14
Seed length: GS3	0.35	0.42	0.37	0.46
Seed length: SNP-4.4655556	0.22	0.36	NA	NA
Seed length: SNP-6.1112028	0.12	0.2	NA	NA
Seed length: SNP-12.25310347	0.03	0.02	NA	NA

## Sheet: Table S6
Table S6: Gene expression values of the gene sclose to the other lead SNP on chromosome 8 (SNP8.24070386) based on different public datasets. Color shading is just to represent three different datasets used to evaluate the gene expression analysis.
Datasets used	RNA-Seq FPKM of genes were obtained from MSU rice database. http://rice.plantbiology.msu.edu/expression.shtml												Chen et al. 2016. Plant Physiology DOI: https://doi.org/10.1104/pp.15.01992						GSE6893 dataset
Tissue	Vegetative and Reproductive development												Developing seed: 48 HAF			Developing seed: 72 HAF			Vegetative tissue				Panicle developmental stages						seed developmental stages
Locus	Leaves-20 days	Post-emergence inflorescence	Pre-emergence inflorescence	Anther	Pistil	Seed-5 DAP	Embryo- 25 DAP	Endosperm- 25 DAP	Seed- 10 DAP	Endosperm- 25 DAP (replicate)	Leaves- 20 days (replicate)	Shoots	Control	Moderate heat stress	Severe heat stress	Control	Moderate heat stress	Severe heat stress	Root	Mature leaf	Young leaf	SAM	P1	P2	P3	P4	P5	P6	S1	S2	S3	S4	S5
LOC_Os08g37980	0	0	0	0	0	0	0	0	0	0	0	0	0	0.949374	0.988292	0	0.925225	0	NA
LOC_Os08g37990	0	0	1.37461	0.309541	1.09567	0.593503	0	0	0	0	0	0	25.3911	21.3429	10.2826	28.3504	29.127	17.2393	6.90137	3.53964	3.3317	5.02513	4.4104	4.95851	4.2658	4.2839	4.44121	3.53393	3.94868	3.37	3.67433	3.41118	3.66718
LOC_Os08g38000	0	0	0	0	0	0	0	0	0	0	0	0	2.59893	0.492665	0.799303	6.80676	2.30955	1.80662	NA
LOC_Os08g38010	2.208	5.73762	5.53525	1.91561	8.20764	4.11069	9.88151	1.25793	1.89112	1.41032	1.69903	0	433.282	577.608	885.556	331.479	437.088	920.133	5.65608	5.12776	5.80667	7.31676	7.33821	6.89221	6.66675	6.38766	6.1814	5.7796	5.68564	6.05622	6.0125	6.25183	6.4198
LOC_Os08g04290	0	0	0	0	0	26.4915	0	1.31479	8.77996	1.22838	0	0	104.667	397.266	208.922	2410.64	1509.25	363.31	3.05815	3.37972	3.17883	3.33302	2.95643	3.33855	3.13961	3.01831	3.09628	2.9996	3.46274	7.85951	7.58554	6.36556	3.58695

## Sheet: Table S7
Table S7: Cumulative phenotypic variation of all the significant single nucleotide polymorphisms (SNPs) and the variation contribution of the top significant SNP associated with grain length and width in control and high night temperature (HNT). NA: not applicable
Trait	Chromosome/gene/QTL	Under Control		Under HNT
		% Variance by Top Significant SNP	% Variance explained by all the significant SNPs	% Variance by Top Significant SNP	% Variance explained by all the significant SNPs
Grain length	chr3/GS3	13.23	71.9	12.72	75.15
Grain length	Chr4	5.45	5.45	NA	NA
Grain length	Chr6	6.24	6.24	NA	NA
Grain length	Chr12	NA	NA	6.12	12.35
Grain width	Chr5/qSW5	4.45	4.45	6.39	91.2
Grain width	Chr2	5.17	14.2	NA	NA
Grain width	Chr8/Fie1	NA	NA	4.88	4.88
Grain width	Chr8	4.45	8.72	5.75	34.64

## Sheet: Table S8
Table S8: Four major (denoted by ‘M’) and minor (denoted by ‘m’) allele accessions corresponding to Fie1 SNP (chr8.2098482) were re-evaluated for mature grain length, width, and single-grain weight (SGW) under control and high night-temperature (HNT). One day after fertilization (DAF) plants were subjected to either HNT (30±1˚C and 28±1˚C) until maturity or constantly kept under control condition…
Accessions	NSFTV Id	Length (mm)	Width (mm)	SGW (mg)
M1 Control	4	6.25 ± 0.64	2.47 ± 0.26	27.03 ± 2.90
M1 HNT		6.17 ± 0.43	2.44 ± 0.18	28.16 ± 2.39
M2 Control	21	5.25 ± 0.29	2.71 ± 0.21	27.64 ± 1.11
M2 HNT		5.34 ± 0.28**	2.73 ± 0.21	27.74 ± 3.52
M3 Control	29	5.95 ± 0.35	2.65 ± 0.23	27.47 ± 0.92
M3 HNT		6.04 ± 0.36	2.61 ± 0.22	27.14 ± 1.01
M4 Control	120	5.51 ± 0.52	2.54 ± 0.18	26.24 ± 0.03
M4 HNT		5.61 ± 0.20**	2.64 ± 0.12***	26.65 ± 2.30
m1 Control	152	7.12 ± 0.30	1.88 ± 0.11	17.03 ± 1.62
m1 HNT		7.19 ± 0.40	1.93 ± 0.15	16.90 ± 0.65**
m2 Control	293	6.07 ± 0.69	2.48 ± 0.38	28.43 ± 1.45
m2 HNT		5.89 ± 0.52**	2.44 ± 0.34	22.32 ± 1.64
m3 Control	309	6.97 ± 0.49	2.37 ± 0.40	27.88 ± 0.65
m3 HNT		6.59 ± 0.60***	2.30 ± 0.31	24.73 ± 2.73*
m4 Control	348	6.03 ± 0.35	2.77 ± 0.17	22.26 ± 2.03
m4 HNT		5.95 ± 0.26	2.56 ± 0.21***	18.68 ± 0.38*

## Sheet: Table S9
Table S9. Morphometric analysis of outer epidermal surface of mature seeds from wild type (WT), overexpression (fie1OE10 and fie1OE11) and knockouts (fie1CR2 and fie1CR3) under control conditions. Different letters indicate significant differences at α: 0.05; ± represents SD
	Total number of columns	Cells per column	Number of cells per unit area	Length (µm)	Width (µm)
WT	6.33 ± 0.57c	8.66 ± 0.51b	54.83 ± 4.31c	95.88 ± 11.06b	74.26 ± 4.86b
fie1OE10	8.83 ± 0.28a	9.33 ± 0.51a	82.5 ± 5.19a	69.38 ± 8.62c	46.53 ± 5.28c
fie1OE11	8.00 ± 0.00b	8.00 ± 0.00c	64.00 ± 0.00b	75.78 ± 9.26d	51.61 ± 5.29d
fie1CR2	5.87 ± 0.25c	8.00 ± 0.00c	47.00 ± 2.00cd	103.67 ± 6.54a	80.09 ± 5.28a
fie1CR3	6.41 ± 0.52c	7.83 ± 0.40c	50.16 ± 2.25d	103.61 ± 8.01a	80.09 ± 6.16a

[truncated: 1 more sheets: Table S10]
